# Supplementary material for: Intravitreal Administration of Human Bone Marrow CD34+ Stem Cells in a Murine Model of Retinal Degeneration
Source: Invest Ophthalmol Vis Sci. 2016 Aug 15;57(10):4125–35. doi: 10.1167/iovs.16-19252 (PMC6733500; doi:10.1167/iovs.16-19252)
Supplement: Supplement 1 [file i1152-5783-57-10-4125-s01.xls]

## Sheet: Sheet1
The full gene lists with associated fold change of expression used for IPA analysis at 1 week
Transcript Cluster ID	Gene Symbol	Fold Change (linear) (CD34+ 1 week vs. CON 1 week)	ANOVA p-value (CD34+ 1 week vs. CON 1 week)
TC1200002631.mm.1	Ighv1-54	2.73	0.001544
TC0500002708.mm.1	Gm11116	2.63	0.017987
TC0700004288.mm.1	Nupr1	2.58	0.008175
TC1500002041.mm.1	Mir7118	2.27	0.004863
TC1400002804.mm.1	Trav6d-7	2.26	0.045886
TC0100003159.mm.1	Gm25609	2.25	0.010396
TC1300001901.mm.1	Gm22213	2.17	0.029044
TC0200001251.mm.1	Olfr1020	2.16	0.022184
TC0200002951.mm.1	Gm26478	2.11	0.007841
TC0800001278.mm.1	Mir140	2.1	0.035349
TC0X00002367.mm.1	Mir201	2.08	0.013266
TC0600003585.mm.1	Igkv6-32	2.08	0.01611
TC0200001322.mm.1	Olfr1186	2.02	0.014951
TC0X00002520.mm.1	Gm23556	2.01	0.027884
TC1700002156.mm.1	E030047D23Rik	2.01	0.03738
TC0X00002681.mm.1	Gm14803	2	0.025162
TC0200001276.mm.1	Olfr1112	1.97	0.049799
TC0400002850.mm.1	Gm11228	1.96	0.007561
TC0500002701.mm.1	Mir3969	1.96	0.038481
TC0900003141.mm.1	Mir128-2	1.95	0.001244
TC1000001885.mm.1	Taar8c	1.93	0.005636
TC0500000804.mm.1	2310003L06Rik	1.92	0.048769
TC1200000515.mm.1	Gm24750	1.92	0.030799
TC1900000419.mm.1	C030016D13Rik	1.91	0.011478
TC0600001563.mm.1	Tas2r117	1.91	0.004835
TC0600001530.mm.1	Clec2d	1.9	0.030786
TC0600000686.mm.1	Vmn1r11	1.88	0.000342
TC0400002130.mm.1	Gm24125	1.87	0.01934
TC0700001244.mm.1	Olfr295	1.87	0.027307
TC0X00002102.mm.1	Gm14572	1.87	0.012425
TC0700001501.mm.1	Olfr618	1.86	0.003264
TC1000003177.mm.1	Olfr771	1.85	0.000824
TC0400000600.mm.1	Gm24628	1.84	0.046442
TC1400001114.mm.1	Gm24774	1.84	0.004357
TC1000002752.mm.1	C030005K15Rik	1.82	0.034008
TC1500001097.mm.1	Gm23590	1.82	0.004359
TC0200002450.mm.1	Gm14222	1.81	0.007845
TC0400003768.mm.1	Gm25317	1.8	2.3e-05
TC0200002965.mm.1	Gm17490	1.8	0.005653
TC0X00001206.mm.1	Gm2411	1.8	0.018403
TC0400002140.mm.1	Gm11780	1.79	0.045129
TC0X00000281.mm.1	Gm21637	1.79	0.03529
TC0200003236.mm.1	Gm13385	1.78	0.016296
TC0400002672.mm.1	1700060J05Rik	1.77	0.016411
TC0700002336.mm.1	Vmn1r83	1.77	0.005955
TC1600002089.mm.1	1700048M11Rik	1.77	0.011436
TC0200001289.mm.1	Olfr1122	1.76	0.007554
TC0900002794.mm.1	Gm25528	1.76	0.045033
TC0200000659.mm.1	Olfr339	1.75	0.003925
TC0700001565.mm.1	Olfr703	1.75	0.034191
TC0X00002343.mm.1	Mir742	1.75	0.005065
TC0X00002347.mm.1	Mir741	1.75	0.018877
TC1200000328.mm.1	Mir5099	1.75	0.030714
TC1700000798.mm.1	Olfr135	1.75	0.020018
TSUnmapped00000101.mm.1	Mir5099	1.75	0.030714
TC1200002645.mm.1	Ighv1-67	1.74	0.012461
TC1900000122.mm.1	Gm14968	1.74	0.048553
TC0400000327.mm.1	Gm22732	1.73	0.001796
TC0X00001324.mm.1	n-R5s12	1.73	0.031332
TC0400000775.mm.1	Gm11760	1.73	0.017974
TC0700001504.mm.1	Olfr243	1.73	0.001801
TC0400003398.mm.1	Olfr1343-ps1	1.72	0.030857
TC0600003495.mm.1	Trbv26	1.72	0.000673
TC1700002054.mm.1	Olfr93	1.72	0.011888
TC0600003363.mm.1	Gm23069	1.71	0.03007
TC0X00000040.mm.1	Gm14374	1.71	0.022911
TC0200002770.mm.1	Gm14294	1.71	0.009744
TC0300001115.mm.1	A630076J17Rik	1.71	0.010924
TC0900000308.mm.1	Gm25439	1.71	0.002738
TC0700001531.mm.1	Olfr660-ps1	1.7	0.003235
TC0100002277.mm.1	4930521E06Rik	1.7	0.016445
TC0400003719.mm.1	Gm22523	1.7	0.012065
TC0X00003320.mm.1	Gm15214	1.69	0.025885
TC0200002490.mm.1	Gm25881	1.69	0.009507
TC1400000819.mm.1	1700039M10Rik	1.69	0.020405
TC0200000671.mm.1	Olfr350	1.68	0.027892
TC0900000877.mm.1	Gm22145	1.68	0.03546
TC1200002591.mm.1	Ighv9-4	1.68	0.026433
TC1700000559.mm.1	Gm22201	1.68	0.028219
TC1000000528.mm.1	Gm23223	1.67	0.025692
TC1600000192.mm.1	Cebpd	1.67	0.019076
TC0X00000759.mm.1	Gm14709	1.66	0.00756
TC1600000510.mm.1	Gm5416	1.66	0.006434
TC1700000493.mm.1	Gm16195	1.66	0.044293
TC0Y00000035.mm.1	Gm20773	1.65	0.031291
TC0Y00000050.mm.1	Gm20851	1.65	0.031291
TC0700001475.mm.1	Olfr583	1.65	0.002366
TC0X00000030.mm.1	Gm3757	1.65	0.001971
TC1600001228.mm.1	Mir6365	1.65	0.041846
TC0200004030.mm.1	Olfr1209	1.64	0.011563
TC0600002347.mm.1	Vmn1r17	1.64	0.039014
TC1500002087.mm.1	4930588J15Rik	1.64	0.015608
TC0Y00000129.mm.1	Gm20793	1.63	0.005083
TC0200004040.mm.1	Olfr1220	1.63	0.03522
TC0200004342.mm.1	Olfr1314	1.63	0.018137
TC0X00001529.mm.1	Mirlet7f-2	1.63	0.049372
TC0X00002623.mm.1	Gm4912	1.63	0.003518
TC0700001514.mm.1	Olfr637-ps1	1.62	0.032356
TC0X00001489.mm.1	Gm15101	1.62	0.041536
TC1100002657.mm.1	Gm12190	1.61	0.012258
TC0400002375.mm.1	Gm11935	1.61	0.000213
TC0700000624.mm.1	Gm12765	1.61	0.017955
TC0700000130.mm.1	Vmn1r78	1.61	0.002059
TC1000002811.mm.1	C230021G24Rik	1.61	0.004697
TC1600000506.mm.1	Gm10092	1.61	0.031653
TC1600001822.mm.1	n-R5s37	1.61	0.014373
TSUnmapped00000119.mm.1	Mir5110	1.61	0.02002
TC0100000965.mm.1	Gm26078	1.6	0.003972
TC0X00001952.mm.1	Gm14562	1.6	0.030784
TC0600003223.mm.1	Gm16186	1.59	0.022083
TC0100000253.mm.1	Cox5b	1.59	0.006804
TC0X00002976.mm.1	Gm23768	1.59	0.005748
TC1300000246.mm.1	Hist1h3g	1.59	0.003071
TC0200003509.mm.1	Gm13484	1.59	0.009942
TC0200004344.mm.1	Olfr1316	1.59	0.012721
TC0400004145.mm.1	Gm10563	1.59	0.012671
TC0700003958.mm.1	Olfr667	1.59	0.006075
TC0800000544.mm.1	E330018M18Rik	1.59	0.018147
TC0X00000039.mm.1	Gm14375	1.59	0.040419
TC0Y00000160.mm.1	Gm20962	1.59	0.03087
TC1000000371.mm.1	BC048559	1.59	0.006205
TC1100000214.mm.1	Gm12043	1.58	0.013394
TC0700002335.mm.1	Vmn1r81	1.58	0.041318
TC0900000611.mm.1	Gm25558	1.58	0.046674
TC0X00000936.mm.1	Gm14808	1.58	0.020049
TC1700000809.mm.1	Esp38	1.58	0.049484
TC0200003824.mm.1	Gm14466	1.57	0.034314
TC0200004706.mm.1	Gm14054	1.57	0.013121
TC0500002200.mm.1	Gm7596	1.57	0.023469
TC0600002361.mm.1	Vmn1r24	1.57	0.001367
TC0X00002230.mm.1	Mir450b	1.57	0.008328
TC1100000479.mm.1	Rpl9-ps2	1.57	0.026004
TC1100000511.mm.1	Olfr1387	1.57	0.047658
TSUnmapped00000076.mm.1	Gm3458	1.57	0.017447
TC0X00000431.mm.1	Gm22528	1.56	0.031386
TC0800002677.mm.1	Gm19935	1.56	0.01641
TC0600003584.mm.1	Igkv7-33	1.56	0.008374
TC0700003891.mm.1	Olfr607	1.56	0.041838
TC0900001140.mm.1	Gm26611	1.56	0.000122
TC0X00001738.mm.1	Gm6019	1.56	0.04997
TC1300000159.mm.1	Olfr1369-ps1	1.56	0.042053
TC1400002220.mm.1	Gm21430	1.56	0.010488
TC0200000656.mm.1	Olfr337-ps1	1.55	0.001099
TC0700000287.mm.1	Six5	1.55	0.015277
TC0700001238.mm.1	Vmn2r-ps85	1.55	0.025899
TC0X00003025.mm.1	Gm14997	1.55	0.032339
TC1600000295.mm.1	Gm6551	1.55	0.00179
TC1900001208.mm.1	Mir496b	1.55	0.010207
TC0200003070.mm.1	Gm13361	1.54	0.009791
TC0200003432.mm.1	Gm13496	1.54	0.015159
TC0500003680.mm.1	Gm15933	1.54	0.001555
TC0700000426.mm.1	Gm26707	1.54	0.024386
TC0800000925.mm.1	Olfr370	1.54	0.012488
TC0900001830.mm.1	Gm26290	1.54	0.043606
TC0X00002181.mm.1	Gm14611	1.54	0.048449
TC0X00002912.mm.1	Gm14930	1.54	0.01801
TC1000001229.mm.1	Mir3059	1.54	0.014855
TC1100001566.mm.1	Tcap	1.54	0.006512
TC1200001335.mm.1	Macc1	1.54	0.013863
TC1400001379.mm.1	Gm8164	1.54	0.031728
TC1300001599.mm.1	Vmn1r207-ps	1.53	0.027005
TC0600003184.mm.1	Gm15870	1.53	0.001463
TC0700002537.mm.1	Vmn1r124	1.53	0.00752
TC0X00001478.mm.1	Gm15084	1.53	0.016751
TC1100001794.mm.1	Gm11719	1.53	0.028787
TC1100003009.mm.1	Gm12303	1.53	0.001726
TC1600001258.mm.1	n-R5s31	1.53	0.002263
TC1400000613.mm.1	Trav1	1.52	0.046883
TC0600000532.mm.1	Gm25283	1.52	0.025822
TC0200003964.mm.1	Olfr1101	1.52	0.040291
TC0200004071.mm.1	Olfr1253	1.52	0.033434
TC1700001580.mm.1	Gm18415	1.52	0.020129
TC1900000413.mm.1	Gm815	1.52	0.010853
TC0400003934.mm.1	Pramef17	1.51	0.000467
TC0600001812.mm.1	1700019G24Rik	1.51	0.015568
TC0600001881.mm.1	Ppp1r3a	1.51	0.04915
TC0700002774.mm.1	Pmis2	1.51	0.013927
TC0800000217.mm.1	Gm2869	1.51	0.016007
TC0X00000036.mm.1	Gm5924	1.51	0.013191
TC1100001014.mm.1	Gm27012	1.51	0.011619
TC1400001130.mm.1	Gm26405	1.51	0.006481
TC1400002622.mm.1	Gm19422	1.51	0.006959
TC1600000111.mm.1	Gm24667	1.51	0.047408
TC1700001044.mm.1	Gm23773	1.51	0.005985
TC0600000702.mm.1	Gm6695	-1.51	0.01646
TC0100000521.mm.1	Snora41	-1.51	0.040434
TC0100001381.mm.1	Rgs16	-1.51	0.038577
TC0100003030.mm.1	Gm26686	-1.51	0.011916
TC0200003616.mm.1	Gm22712	-1.51	0.030171
TC0300000084.mm.1	Gm25981	-1.51	0.02271
TC0300002390.mm.1	Gm9774	-1.51	0.004146
TC0400001722.mm.1	Ddost	-1.51	0.002302
TC0500002559.mm.1	Gabra2	-1.51	0.034371
TC0700004047.mm.1	Gm25424	-1.51	0.049323
TC0900002964.mm.1	Gm22595	-1.51	0.023325
TC0X00001524.mm.1	n-R5s13	-1.51	0.004435
TC1400001415.mm.1	Gm8050	-1.51	0.004544
TC1400002285.mm.1	Gm23178	-1.51	0.041084
TC1500000841.mm.1	n-R5s42	-1.51	0.039043
TC1600000362.mm.1	Gm22672	-1.51	0.045078
TC1600001212.mm.1	Gm6305	-1.51	0.022357
TC0100001784.mm.1	Mir194-1	-1.52	0.033747
TC0200001083.mm.1	Gm13706	-1.52	0.016064
TC0200001582.mm.1	4930527A07Rik	-1.52	0.008289
TC0400003117.mm.1	Gm25997	-1.52	0.022929
TC0500000032.mm.1	Gm26825	-1.52	0.03928
TC0700003308.mm.1	Gm22851	-1.52	0.003032
TC0X00001636.mm.1	Rs1	-1.52	0.020673
TC1700001876.mm.1	Rab11b	-1.52	0.032012
TC1900000914.mm.1	Mir6985	-1.52	0.029749
TC0100001339.mm.1	Pdc	-1.53	0.007162
TC0200005337.mm.1	Gm14298	-1.53	0.002604
TC0300003222.mm.1	Ovgp1	-1.53	0.024191
TC0900000121.mm.1	Gm16568	-1.53	0.002845
TC0X00000419.mm.1	Gm14654	-1.53	0.047183
TC0X00001881.mm.1	Gm25202	-1.53	0.039505
TC0X00003051.mm.1	Gm24675	-1.53	0.029391
TC1000000765.mm.1	Gm10142	-1.53	0.009112
TC1600001990.mm.1	Gm22808	-1.53	0.018185
TC1800001472.mm.1	Mir3473f	-1.53	0.002648
TC0400003022.mm.1	Gm10580	-1.54	0.013497
TC0800000032.mm.1	Snapc2	-1.54	0.042865
TC0800000203.mm.1	Gm26804	-1.54	0.010746
TC0800000624.mm.1	Gm25992	-1.54	0.002906
TC1000001532.mm.1	Gm22183	-1.54	0.038133
TC1200000056.mm.1	Gm9144	-1.54	0.006426
TC1400000903.mm.1	Mir598	-1.54	0.016886
TC1500001582.mm.1	Ube2d4	-1.54	0.038254
TC0500003621.mm.1	Gm24556	-1.55	0.018728
TC0500003651.mm.1	Gm8615	-1.55	0.045099
TC0900000112.mm.1	Gm16302	-1.55	0.01994
TC0X00000459.mm.1	Gm22539	-1.55	0.021134
TC1100001875.mm.1	Ttyh2	-1.55	0.028876
TC1400000667.mm.1	Trav15n-1	-1.55	0.016806
TC1600000939.mm.1	Gm25908	-1.55	0.028208
TC1600001462.mm.1	Mir1195	-1.55	0.03741
TC1700001387.mm.1	Tmem181a	-1.55	0.020146
TC1900000646.mm.1	Scd2	-1.55	0.016683
TSUnmapped00000006.mm.1	Rcor3	-1.55	0.022728
TC0600001174.mm.1	Gm24784	-1.56	0.001003
TC0600001671.mm.1	Slco1c1	-1.56	0.02095
TC1200002561.mm.1	Ighv2-5	-1.56	0.000297
TC1900001429.mm.1	Mir107	-1.56	0.002123
TC0300003007.mm.1	mmu-mir-6380	-1.57	0.034491
TC0400000010.mm.1	Mir3471-2	-1.57	0.03772
TC1200000888.mm.1	Gm2046	-1.57	0.045645
TC1400001953.mm.1	Gm534	-1.57	0.032067
TSUnmapped00000121.mm.1	Mir3471-2	-1.57	0.03772
TC1500001688.mm.1	Peg13	-1.58	0.037368
TC0100000482.mm.1	Gm11581	-1.58	0.021219
TC0100002852.mm.1	Gm24586	-1.58	0.04163
TC0200000097.mm.1	Mir466f-2	-1.58	0.006657
TC0200004407.mm.1	Gm22800	-1.58	0.025766
TC0400001700.mm.1	Gm23263	-1.58	0.032453
TC0700000619.mm.1	Rpl23a-ps12	-1.58	0.029489
TC0700002991.mm.1	Snord35b	-1.58	0.033133
TC0700003290.mm.1	Gm24518	-1.58	0.031674
TC0800001838.mm.1	Gm24568	-1.58	0.02689
TC0X00001862.mm.1	Gm25063	-1.58	0.030868
TC1800000301.mm.1	Egr1	-1.59	0.039756
TC0100000721.mm.1	Gm6374	-1.59	0.048646
TC0100001918.mm.1	Gm22463	-1.59	0.020639
TC0200001215.mm.1	Gm25972	-1.59	0.020639
TC0200003127.mm.1	Gm24328	-1.59	0.046845
TC0200004798.mm.1	Gm25516	-1.59	0.025912
TC0300000076.mm.1	Gm22547	-1.59	0.020639
TC0300001597.mm.1	Gm23976	-1.59	0.020639
TC0600000198.mm.1	Gm26386	-1.59	0.020639
TC0600002328.mm.1	Gm25458	-1.59	0.020639
TC0700000675.mm.1	Gm23292	-1.59	0.020639
TC0700002448.mm.1	Gm22414	-1.59	0.020639
TC0700003589.mm.1	6330403N20Rik	-1.59	0.009377
TC0800001280.mm.1	Gm23646	-1.59	0.020639
TC0800001281.mm.1	Gm22825	-1.59	0.020639
TC0800002136.mm.1	Gm26241	-1.59	0.020639
TC0X00002626.mm.1	Gm24973	-1.59	0.020639
TC0Y00000502.mm.1	LOC101056018	-1.59	0.01352
TC1000001175.mm.1	Gm22913	-1.59	0.020639
TC1100000391.mm.1	Gm22127	-1.59	0.029242
TC1300001587.mm.1	Gm25084	-1.59	0.020639
TC1300001588.mm.1	Gm23282	-1.59	0.020639
TC1300001779.mm.1	Tubb2a	-1.59	0.024061
TC1500000109.mm.1	Gm24302	-1.59	0.020639
TC1500002062.mm.1	Gm24643	-1.59	0.020639
TC1800000147.mm.1	Gm26235	-1.59	0.020639
TC0400000776.mm.1	Gm11405	-1.6	0.014743
TC0300000304.mm.1	Gm23810	-1.6	0.010966
TC0400003021.mm.1	Gm10581	-1.6	0.01675
TC0500001539.mm.1	4930563F08Rik	-1.6	0.025029
TC1100003127.mm.1	Gm23266	-1.6	9.8e-05
TC1500001686.mm.1	Gm26322	-1.6	0.037203
TC1000002632.mm.1	Ascl1	-1.61	0.043791
TC1300001353.mm.1	Hmgcs1	-1.61	0.001974
TC0200000090.mm.1	Mir466m	-1.62	0.000784
TC0300001184.mm.1	Mir669n	-1.62	0.014237
TC0700003913.mm.1	Hbb-bh0	-1.62	0.01186
TC0700004562.mm.1	Krtap5-1	-1.62	0.006783
TC0800000533.mm.1	Actg-ps1	-1.62	0.012425
TC1400000040.mm.1	Gm3317	-1.62	0.046621
TC0600003189.mm.1	Gm26338	-1.63	0.003283
TC1300001997.mm.1	Shc3	-1.63	0.044602
TC1400002068.mm.1	Gm8865	-1.63	0.03706
TC1600000113.mm.1	Gm22932	-1.63	0.041523
TC0200000128.mm.1	Gm23108	-1.64	0.042949
TC0200000146.mm.1	Gm24673	-1.64	0.042949
TC0200002726.mm.1	Gm16358	-1.64	0.006003
TC0200005348.mm.1	Gm16362	-1.64	0.005914
TC0400003543.mm.1	Gm12929	-1.64	0.029885
TC0500000715.mm.1	Gm25374	-1.64	0.004422
TC0700000649.mm.1	Gm25033	-1.65	0.049082
TC0700000979.mm.1	Mcee	-1.65	0.02008
TC0800000557.mm.1	n-R5s96	-1.65	0.024601
TC0800003010.mm.1	Gm22695	-1.65	0.03535
TC1500001669.mm.1	Gm24834	-1.65	0.008248
TC0100002868.mm.1	Gm3531	-1.66	0.007208
TC1200002355.mm.1	Gm23872	-1.66	0.021642
TC1400000637.mm.1	Trav15d-1-dv6d-1	-1.66	0.026581
TC1700002392.mm.1	Gm17228	-1.66	0.008413
TC0300000237.mm.1	BB085087	-1.67	0.003375
TC0700003369.mm.1	Mir344d-2	-1.67	0.008777
TC1000000689.mm.1	Gm22937	-1.67	0.032867
TC1300001383.mm.1	Akr1e1	-1.67	0.005345
TC1500001925.mm.1	Gm18284	-1.67	0.040524
TC0600002573.mm.1	Gm25738	-1.68	0.0123
TC0900001144.mm.1	Gm24463	-1.68	0.005112
TC0900003188.mm.1	Gm22243	-1.68	0.018532
TC1900001094.mm.1	Fads2	-1.68	0.027184
TC1100002439.mm.1	Gm12098	-1.69	0.00327
TC0100000054.mm.1	Gm22963	-1.69	0.007855
TC0200001553.mm.1	A930018P22Rik	-1.69	0.014059
TC0400002396.mm.1	Gm12362	-1.69	0.006773
TC0700003274.mm.1	Gm22131	-1.69	0.013999
TC1400000392.mm.1	Lrit1	-1.69	0.036919
TC0800001344.mm.1	Gm22827	-1.7	0.026567
TC0600003076.mm.1	Gm4482	-1.7	0.027533
TC0200001719.mm.1	Mir674	-1.7	0.048966
TC0300001653.mm.1	Gm8910	-1.7	0.035526
TC0700003292.mm.1	Gm23047	-1.7	0.015693
TC0700003317.mm.1	Gm26097	-1.7	0.043226
TC0800001792.mm.1	Gm24469	-1.7	0.032278
TC0900000002.mm.1	Gm11168	-1.7	0.000782
TC1300001883.mm.1	Gm26064	-1.7	0.035666
TC0200003002.mm.1	Gm13269	-1.71	0.007029
TC0300001811.mm.1	Gm24780	-1.71	0.028866
TC0400002223.mm.1	Gm26250	-1.71	0.00416
TC1100001619.mm.1	Gm11598	-1.71	0.043795
TC0200000111.mm.1	Mir669a-1	-1.72	0.032154
TC0200000193.mm.1	Gm26092	-1.72	0.032154
TC0200004838.mm.1	Gm14127	-1.72	0.032934
TC0200005280.mm.1	Gm22773	-1.72	0.047099
TC0300003214.mm.1	Scamp3	-1.72	0.046064
TC0400002462.mm.1	Gm24837	-1.72	0.017274
TC0900001195.mm.1	Paqr9	-1.72	0.037526
TC1000001219.mm.1	Gm22918	-1.72	0.00897
TC1000001220.mm.1	Gm25287	-1.72	0.00897
TC1200001438.mm.1	Gm6736	-1.72	0.015149
TC1100000055.mm.1	Mir6918	-1.73	0.006544
TC0200004393.mm.1	Gm25514	-1.73	0.01669
TC0700000592.mm.1	Scgb1b7	-1.73	0.016691
TC0100000828.mm.1	Sag	-1.74	0.0143
TC0100000988.mm.1	Gm25537	-1.74	0.047276
TC0400002563.mm.1	Mir5120	-1.74	0.010733
TC0700001912.mm.1	Mir7061	-1.74	0.021771
TC0900001896.mm.1	Mir680-2	-1.74	0.005961
TC0800001556.mm.1	Gm22197	-1.75	0.013564
TC0800002797.mm.1	Tk2	-1.75	0.037723
TC1700001365.mm.1	Gm15599	-1.75	0.00073
TC1800001531.mm.1	Gm22508	-1.75	0.006614
TC1900001357.mm.1	Gm24108	-1.75	0.022414
TC0100001246.mm.1	Gm15445	-1.76	0.02693
TC0700001150.mm.1	Vps33b	-1.76	0.028252
TC0X00001734.mm.1	Gm15253	-1.76	0.029791
TC1300000045.mm.1	Idi1	-1.76	0.013797
TC0200002929.mm.1	Gm23963	-1.77	0.031799
TC0400001149.mm.1	Gm12737	-1.77	0.034879
TC0700002272.mm.1	Gm3644	-1.77	0.030143
TC0700004433.mm.1	Gm23631	-1.77	0.002079
TC1200002569.mm.1	Ighm	-1.77	0.011516
TC0600002558.mm.1	Mir3470a	-1.78	0.0197
TC0X00000785.mm.1	Gm14749	-1.78	0.037809
TC1200002516.mm.1	Gm25675	-1.78	0.048541
TC0500001928.mm.1	Gm24196	-1.79	0.011399
TC0700003276.mm.1	Gm26365	-1.79	0.005053
TC0Y00000239.mm.1	Gm22119	-1.79	0.004467
TC0X00001461.mm.1	Gm15167	-1.8	0.047465
TC1300001943.mm.1	Mirlet7a-1	-1.8	0.013227
TC0700003416.mm.1	Gm25249	-1.81	0.043142
TC0900002022.mm.1	Gm17365	-1.81	0.011379
TC0300002823.mm.1	Gm24811	-1.82	0.033109
TC0400002637.mm.1	Mrpl50	-1.82	0.00234
TC0200000548.mm.1	Gm22516	-1.83	0.0043
TC0600003293.mm.1	Gm23375	-1.83	0.017103
TC0700003281.mm.1	Gm23141	-1.83	0.00114
TC1100000348.mm.1	Gm10462	-1.83	0.018792
TC1100000158.mm.1	Akt2-ps	-1.84	0.031791
TC1100001284.mm.1	Gm23564	-1.84	0.012683
TC1200001160.mm.1	Gm25856	-1.84	0.043931
TC0800002697.mm.1	Gm22151	-1.85	0.003508
TC0800002751.mm.1	Gm26493	-1.85	0.037669
TC1700000527.mm.1	Gm24026	-1.85	0.035806
TC0100000459.mm.1	Gm26287	-1.86	0.033723
TC0100000212.mm.1	Gm25792	-1.87	0.019262
TC0200000197.mm.1	Mir669o	-1.87	0.042386
TC0400002254.mm.1	Gm23975	-1.87	0.039306
TC0600000612.mm.1	Gm22914	-1.87	0.002851
TC0800000359.mm.1	Poteg	-1.88	0.000454
TC0200000092.mm.1	Mir669f	-1.89	0.024075
TC0300000177.mm.1	Mir446q	-1.89	0.030214
TC0400001964.mm.1	n-R5s193	-1.89	0.033297
TC1100000095.mm.1	mmu-mir-7651	-1.89	0.042027
TC1800001336.mm.1	Mir467f	-1.89	0.033213
TSUnmapped00000113.mm.1	Mir7651	-1.89	0.042027
TC0100000576.mm.1	Gm22548	-1.9	0.03176
TC0200000112.mm.1	Mir669g	-1.9	0.035781
TC0200000188.mm.1	Mir669a-2	-1.91	0.035816
TC0300002747.mm.1	Gm22860	-1.91	0.026282
TC1600000993.mm.1	Gm22933	-1.91	0.007109
TC0100002740.mm.1	Snora75	-1.92	0.026691
TC0X00002686.mm.1	Gm14801	-1.92	0.038481
TC1700002542.mm.1	Gm26124	-1.92	0.028211
TC0100000520.mm.1	Gm26457	-1.93	0.000515
TC0400000432.mm.1	Unc13b	-1.93	0.005772
TC1400002844.mm.1	Gm3591	-1.93	0.042943
TC0200001469.mm.1	Gm13800	-1.95	0.037687
TC0400003062.mm.1	Gm12651	-1.96	0.037884
TC0600003364.mm.1	Slco1a4	-1.96	0.039335
TC0500002463.mm.1	Gm23967	-1.97	0.007189
TC1000002231.mm.1	Gm22117	-1.97	0.042453
TC1100000679.mm.1	Gm12246	-1.98	0.026477
TC1200001180.mm.1	Mir667	-1.98	0.018952
TC1200001183.mm.1	Mir654	-1.99	0.025041
TC0100003237.mm.1	Gm15453	-2	0.020491
TC0200004628.mm.1	Gm23876	-2	0.044386
TC0600002776.mm.1	Gm24601	-2	0.001377
TC0900001602.mm.1	Gm15565	-2	0.022941
TC0700002588.mm.1	Atp5g2	-2.01	0.046438
TC0800000978.mm.1	Gm25506	-2.02	0.016868
TC0800001766.mm.1	Gm24231	-2.02	0.033105
TC1000000229.mm.1	LOC215866	-2.03	0.02091
TC0X00001196.mm.1	Gm14941	-2.04	0.043837
TC1700001051.mm.1	Gm24813	-2.04	0.043798
TC0700003270.mm.1	Gm25870	-2.05	0.046837
TC0600002448.mm.1	Igkv8-34	-2.06	0.025331
TC1500000773.mm.1	Gm24575	-2.06	0.007644
TSUnmapped00000138.mm.1	n-R5s136	-2.06	0.046582
TC1400002064.mm.1	Mir6948	-2.07	0.026128
TC1700001512.mm.1	Oaz1-ps	-2.07	0.035063
TC0200000199.mm.1	Mir466h	-2.08	0.017431
TC0800003131.mm.1	n-R5s127	-2.08	0.016471
TC0400001139.mm.1	Slc1a7	-2.1	0.028698
TC0900001476.mm.1	Gm24269	-2.1	0.002141
TC0X00000696.mm.1	Gm14817	-2.11	0.046363
TC1000001285.mm.1	Gm5428	-2.13	0.034326
TC0400003364.mm.1	Snord55	-2.14	0.008777
TSUnmapped00000178.mm.1	Snord14e	-2.14	0.020918
TC0800002091.mm.1	Mir383	-2.15	0.046049
TC1300000628.mm.1	4833439L19Rik	-2.15	0.04139
TC1500000680.mm.1	n-R5s40	-2.15	0.010244
TC0500001089.mm.1	Gm26387	-2.16	0.004463
TC0100000458.mm.1	Gm26293	-2.18	0.042065
TC0200002620.mm.1	Gm26469	-2.18	0.005086
TC0300000011.mm.1	n-R5s194	-2.18	0.030263
TC0800000072.mm.1	Gm10217	-2.19	0.006551
TC0400000374.mm.1	Nudt2	-2.2	0.036739
TC0200000979.mm.1	Mir6335	-2.21	0.019892
TC1000002268.mm.1	Snord98	-2.21	0.013601
TC1300000961.mm.1	Gm8399	-2.21	0.009152
TC1800001165.mm.1	Gm26109	-2.21	0.04397
TC0900001740.mm.1	Gm26195	-2.22	0.040975
TC0100001006.mm.1	Gm22426	-2.23	0.038247
TC0500001354.mm.1	Gm26205	-2.23	0.015884
TC0900001693.mm.1	Gm23992	-2.24	0.021706
TC1200000090.mm.1	Mir7675	-2.25	0.049334
TC0300000667.mm.1	Mir466k	-2.27	0.047852
TC0300003171.mm.1	Snord45b	-2.27	0.013173
TC1400002413.mm.1	Mir466f-3	-2.27	0.03861
TC0200005210.mm.1	Gm24561	-2.28	0.035641
TC0100000735.mm.1	Gm2389	-2.29	0.040231
TC0100001354.mm.1	Mir7682	-2.29	0.019626
TC0500003479.mm.1	Got2-ps1	-2.3	0.002666
TC0800003104.mm.1	n-R5s100	-2.3	0.011714
TC0800003107.mm.1	n-R5s103	-2.3	0.011714
TC0800003108.mm.1	n-R5s104	-2.3	0.011714
TC0800003109.mm.1	n-R5s105	-2.3	0.011714
TC0800003111.mm.1	n-R5s107	-2.3	0.011714
TC0800003112.mm.1	n-R5s108	-2.3	0.011714
TC0800003114.mm.1	n-R5s110	-2.3	0.011714
TC0800003115.mm.1	n-R5s111	-2.3	0.011714
TC0800003117.mm.1	n-R5s113	-2.3	0.011714
TC0800003120.mm.1	Rn5s10	-2.3	0.011714
TC0800003121.mm.1	n-R5s117	-2.3	0.011714
TC0800003125.mm.1	n-R5s121	-2.3	0.011714
TC0800003126.mm.1	n-R5s122	-2.3	0.011714
TC0800003127.mm.1	n-R5s123	-2.3	0.011714
TC0800003128.mm.1	n-R5s124	-2.3	0.011714
TC0800003132.mm.1	n-R5s128	-2.3	0.011714
TC0800003136.mm.1	Rn5s17	-2.3	0.011714
TC0800003137.mm.1	n-R5s133	-2.3	0.011714
TC0800003138.mm.1	n-R5s134	-2.3	0.011714
TC0800003139.mm.1	Rn5s	-2.3	0.011714
TC0800003142.mm.1	n-R5s138	-2.3	0.011714
TC0800003143.mm.1	n-R5s139	-2.3	0.011714
TC0800003144.mm.1	Rn5s23	-2.3	0.011714
TC0800003145.mm.1	n-R5s141	-2.3	0.011714
TC0800003146.mm.1	n-R5s142	-2.3	0.011714
TC0800003147.mm.1	n-R5s143	-2.3	0.011714
TC0800003148.mm.1	n-R5s144	-2.3	0.011714
TC0800003149.mm.1	Rn5s28	-2.3	0.011714
TC0800003150.mm.1	n-R5s146	-2.3	0.011714
TC0800003151.mm.1	Rn5s30	-2.3	0.011714
TC0800003152.mm.1	Rn5s31	-2.3	0.011714
TC0800003153.mm.1	n-R5s149	-2.3	0.011714
TC1500001476.mm.1	Gm23562	-2.3	0.036529
TC1100003660.mm.1	Gm22461	-2.32	0.046012
TC1400000822.mm.1	Gm26440	-2.33	0.003131
TC1500001396.mm.1	Gm23654	-2.33	0.015253
TC0200001575.mm.1	Gm11060	-2.34	0.020413
TC0200005313.mm.1	Gm20721	-2.36	0.04154
TC1800000360.mm.1	Pcdhb6	-2.36	0.031527
TC1800001234.mm.1	Spry4	-2.36	0.026774
TC0800003116.mm.1	n-R5s112	-2.39	0.012145
TC0800003124.mm.1	n-R5s120	-2.39	0.012145
TC0800003129.mm.1	n-R5s125	-2.39	0.012145
TC0100000460.mm.1	Snord11	-2.4	0.033966
TC1100003768.mm.1	Gm10039	-2.41	0.02336
TC1200001188.mm.1	Mir487b	-2.42	0.029761
TC1300000244.mm.1	Hist1h4h	-2.42	0.040819
TC0500000603.mm.1	Mir574	-2.43	0.003852
TC0700003169.mm.1	Gm26337	-2.43	0.041549
TC0800002782.mm.1	Gm22715	-2.46	0.038547
TSUnmapped00000139.mm.1	n-R5s149	-2.46	0.003366
TSUnmapped00000140.mm.1	Rn5s31	-2.46	0.003366
TSUnmapped00000141.mm.1	Rn5s30	-2.46	0.003366
TSUnmapped00000142.mm.1	n-R5s146	-2.46	0.003366
TSUnmapped00000143.mm.1	Rn5s28	-2.46	0.003366
TSUnmapped00000144.mm.1	n-R5s144	-2.46	0.003366
TSUnmapped00000145.mm.1	n-R5s143	-2.46	0.003366
TSUnmapped00000146.mm.1	n-R5s142	-2.46	0.003366
TSUnmapped00000147.mm.1	n-R5s141	-2.46	0.003366
TSUnmapped00000148.mm.1	Rn5s23	-2.46	0.003366
TSUnmapped00000149.mm.1	n-R5s139	-2.46	0.003366
TSUnmapped00000150.mm.1	n-R5s138	-2.46	0.003366
TSUnmapped00000151.mm.1	n-R5s134	-2.46	0.003366
TSUnmapped00000152.mm.1	n-R5s133	-2.46	0.003366
TSUnmapped00000153.mm.1	Rn5s17	-2.46	0.003366
TSUnmapped00000154.mm.1	n-R5s128	-2.46	0.003366
TSUnmapped00000155.mm.1	n-R5s124	-2.46	0.003366
TSUnmapped00000156.mm.1	n-R5s123	-2.46	0.003366
TSUnmapped00000157.mm.1	n-R5s122	-2.46	0.003366
TSUnmapped00000158.mm.1	n-R5s121	-2.46	0.003366
TSUnmapped00000159.mm.1	n-R5s117	-2.46	0.003366
TSUnmapped00000160.mm.1	Rn5s10	-2.46	0.003366
TSUnmapped00000161.mm.1	n-R5s113	-2.46	0.003366
TSUnmapped00000162.mm.1	n-R5s111	-2.46	0.003366
TSUnmapped00000163.mm.1	n-R5s110	-2.46	0.003366
TSUnmapped00000164.mm.1	n-R5s108	-2.46	0.003366
TSUnmapped00000165.mm.1	n-R5s105	-2.46	0.003366
TSUnmapped00000166.mm.1	n-R5s104	-2.46	0.003366
TSUnmapped00000167.mm.1	n-R5s103	-2.46	0.003366
TSUnmapped00000168.mm.1	n-R5s100	-2.46	0.003366
TSUnmapped00000174.mm.1	Rn5s	-2.46	0.003366
TC1600000309.mm.1	Gm25810	-2.47	0.022338
TC0600001909.mm.1	Gm26233	-2.51	0.028301
TC0800003119.mm.1	n-R5s115	-2.52	0.038875
TC0M00000017.mm.1	mt-Tt	-2.52	0.04076
TC0400002243.mm.1	Gm26148	-2.53	0.017816
TC1300000868.mm.1	Mir466f-4	-2.53	0.020338
TC0X00002497.mm.1	Mir669m-2	-2.58	0.0166
TC1100001042.mm.1	n-R5s71	-2.59	0.00114
TC1700000895.mm.1	Gm26904	-2.59	0.020545
TC1200002099.mm.1	n-R5s64	-2.6	0.017055
TC0900001533.mm.1	Gm26303	-2.63	0.00572
TC0300001679.mm.1	Gm26485	-2.68	0.02564
TC1100004167.mm.1	Gm25040	-2.71	0.025142
TC1000001099.mm.1	Gm22602	-2.74	0.045625
TC1200001112.mm.1	Mir342	-2.8	0.021103
TSUnmapped00000129.mm.1	Mir342	-2.8	0.021103
TC0200003548.mm.1	Gm13502	-2.82	0.002647
TC1400001179.mm.1	Gm23764	-2.86	0.017637
TC1600000603.mm.1	Gm26381	-2.86	0.022825
TC0700000229.mm.1	n-R5s151	-2.89	0.007997
TC1400000763.mm.1	Cmtm5	-2.92	0.004233
TC0X00000957.mm.1	Arr3	-2.93	0.017821
TC0200000458.mm.1	Gm23969	-2.94	0.034616
TC0700003132.mm.1	Gm24306	-2.96	0.045531
TC1600000289.mm.1	Snord66	-3.03	0.007782
TC0Y00000230.mm.1	n-R5s1	-3.07	0.025074
TC0300003172.mm.1	Gm24494	-3.1	0.044233
TC0900001532.mm.1	Mir467h	-3.1	0.009606
TC0300001996.mm.1	Gm21954	-3.11	0.028987
TC0800003141.mm.1	Gm24089	-3.12	0.00051
TC0800003154.mm.1	Gm23647	-3.12	0.00051
TC1200002157.mm.1	Gm22015	-3.14	0.044758
TC0200001973.mm.1	Snord110	-3.18	0.006843
TC0400002196.mm.1	Mir3471-1	-3.19	0.01246
TC0600000722.mm.1	n-R5s162	-3.24	0.018546
TC0900001534.mm.1	Gm25510	-3.55	0.015113
TC0700003170.mm.1	Gm23145	-3.87	0.03646
TC0200000177.mm.1	Mir467e	-3.95	0.037723
TC0300000963.mm.1	Mir378c	-4.81	0.018079
TC0X00002273.mm.1	Snord61	-5.01	0.032398
TC1400000602.mm.1	Gm22354	-5.15	0.020241
TC1800000799.mm.1	Gm23301	-5.18	0.004542
TC0100000457.mm.1	Snord70	-5.33	0.013867
TC1800000798.mm.1	Snord58b	-5.34	0.014778
TC1100003289.mm.1	Snord42a	-6.15	0.019002
TC0M00000014.mm.1	mt-Th	-6.18	0.049266
TC0900001109.mm.1	Gm11114	-18.44	0.000629
