# Supplementary material for: Intravitreal Administration of Human Bone Marrow CD34+ Stem Cells in a Murine Model of Retinal Degeneration
Source: Invest Ophthalmol Vis Sci. 2016 Aug 15;57(10):4125–35. doi: 10.1167/iovs.16-19252 (PMC6733500; doi:10.1167/iovs.16-19252)
Supplement: Supplement 2 [file i1152-5783-57-10-4125-s02.xls]

## Sheet: Sheet1
The full gene lists with associated fold change of expression used for IPA analysis at 4 weeks
Transcript Cluster ID	Gene Symbol	Fold Change (linear) (CD34+ 4 weeks vs. CON 4 weeks)	ANOVA p-value (CD34+ 4 weeks vs. CON 4 weeks)
TC0900001109.mm.1	Gm11114	11.99	0.020205
TC0800000286.mm.1	Plat	3.54	0.048508
TC0500001043.mm.1	Lrrc8c	2.65	0.016392
TC1900000574.mm.1	Gm8783	2.5	0.039325
TC1900001492.mm.1	Gm15801	2.5	0.039325
TC0400000867.mm.1	Rraga	2.5	0.038262
TC1300000958.mm.1	Arrdc3	2.42	0.029272
TC0600003265.mm.1	Gm5582	2.33	0.042595
TC0100000984.mm.1	Gm20253	2.32	0.040898
TC0300001990.mm.1	Gm10254	2.19	0.008717
TC1200000520.mm.1	Gm6395	2.19	0.016505
TC0900002638.mm.1	RP24-282D16.5	2.09	0.023531
TC0300002809.mm.1	Gm9761	2.07	0.00849
TC0400001605.mm.1	Mir7017	2.03	0.011271
TC1000001853.mm.1	Gm4895	2	0.02387
TC0X00001441.mm.1	Hmgb1-ps2	1.99	0.027917
TC1100003684.mm.1	Gm12355	1.97	0.004748
TC1700002571.mm.1	Cyp1b1	1.97	0.016294
TC1100003186.mm.1	Gm12331	1.95	0.008688
TC0700000735.mm.1	Hmgb1-ps7	1.94	0.033295
TC0700004156.mm.1	Snord14a	1.91	0.048969
TC0700001669.mm.1	Pde3b	1.88	0.006166
TC1700001850.mm.1	Gm25555	1.85	0.030811
TC1500000891.mm.1	Tcea1-ps1	1.83	0.0131
TC0100002121.mm.1	Ptp4a1	1.82	0.030927
TC1100004258.mm.1	Gm12587	1.82	0.042866
TC1100000410.mm.1	Hmgb1-ps1	1.8	0.033606
TC0X00000740.mm.1	Gm6039	1.79	0.020858
TC1800001597.mm.1	Gm8807	1.78	0.047473
TC1100000414.mm.1	Gm12141	1.77	0.039363
TC1700000494.mm.1	Srsf3	1.74	0.025409
TC0100003657.mm.1	Tfb2m	1.72	0.049372
TC1500000441.mm.1	Gm7083	1.68	0.021105
TC0200001625.mm.1	Lin7c	1.65	0.010782
TC0900000103.mm.1	Sesn3	1.65	0.022315
TC0900002767.mm.1	Elovl4	1.65	0.044761
TC1900000575.mm.1	Gm13363	1.64	0.017361
TC1600001378.mm.1	Tra2b	1.62	0.00737
TC1600000939.mm.1	Gm25908	1.62	0.007953
TC0100002291.mm.1	Gm4852	1.61	0.031307
TC0400000275.mm.1	Rragd	1.6	0.011334
TC0200000323.mm.1	Gm13363	1.6	0.013461
TC0900001532.mm.1	Mir467h	1.6	0.016094
TC0X00002052.mm.1	Nkrf	1.6	0.042328
TC1700002411.mm.1	Vapa	1.6	0.030659
TC0X00001400.mm.1	Gm6382	1.59	0.014221
TC1100001853.mm.1	Sox9	1.59	0.009778
TC0300001447.mm.1	Gbp2	1.58	0.047547
TC0500002014.mm.1	Gm22490	1.58	0.027277
TC0300000904.mm.1	Hmgb1-ps5	1.57	0.040593
TC0600002223.mm.1	Gm7887	1.57	0.035581
TC1000002920.mm.1	Cct2	1.57	0.049829
TC1500001329.mm.1	Snord123	1.57	0.036896
TC0700003960.mm.1	Lamtor3	1.56	0.042902
TC1600000113.mm.1	Gm22932	1.56	0.047914
TC1300000101.mm.1	Psma2	1.55	0.032057
TC0100002741.mm.1	Mir3535	1.55	0.041716
TC0500001380.mm.1	Ppp1cc	1.54	0.049232
TC1100002831.mm.1	Gm12570	1.54	0.02949
TC0200005210.mm.1	Gm24561	1.54	0.008949
TC1200000888.mm.1	Gm2046	1.54	0.049721
TC1100002631.mm.1	Gm12183	1.53	0.049755
TC1400002041.mm.1	Gm6740	1.53	0.037819
TC1400002043.mm.1	Gm6755	1.53	0.037819
TC1100000623.mm.1	Gm12226	1.52	0.015805
TC1700000092.mm.1	Pde10a	1.51	0.014484
TC0X00002090.mm.1	Gm25642	1.51	0.027974
TC1900001355.mm.1	Gldc	1.51	0.02924
TC0700000143.mm.1	Gm6946	-1.52	0.041277
TC0900003142.mm.1	Gm20326	-1.52	0.019843
TC1200002275.mm.1	Gm5656	-1.53	0.010122
TC0200002808.mm.1	Mir124a-3	-1.53	0.011675
TC0200003573.mm.1	Ermn	-1.53	0.01394
TC0700000353.mm.1	Vmn1r168	-1.54	0.022746
TC1100003300.mm.1	Tmem97	-1.59	0.01693
TC0700000358.mm.1	Vmn1r173	-1.6	0.046728
TC0400000967.mm.1	Gm23890	-1.65	0.00802
TC0700000826.mm.1	Rras	-1.69	0.021084
TC0X00001578.mm.1	Gm15157	-1.75	0.033152
TC0200003568.mm.1	Gm13533	-1.78	0.027752
TC0700003449.mm.1	Gm23233	-1.84	0.046766
TC1200002651.mm.1	Ighv8-13	-1.89	0.002222
TC1100000897.mm.1	Gm25371	-1.97	0.023558
TC1300000229.mm.1	Vmn1r-ps128	-2.07	0.032789
